# Supplementary material for: The oncogenic fusion landscape in pediatric CNS neoplasms
Source: Acta Neuropathol. 2022 Feb 15;143(4):427–51. doi: 10.1007/s00401-022-02405-8 (PMC8960661; doi:10.1007/s00401-022-02405-8)
Supplement: Supplementary file 1 — Supplementary file1 (XLSX 24 kb) [file 401_2022_2405_MOESM1_ESM.xlsx]

## Sheet: fusion genes in CNS neoplasms.
Cancer type	Tumor group	WHO GRADE	fusion	N terminal Partner	C terminal partner	location	Inter/intra chromosomal	source
ganglioglioma	Glial	I	AGK-BRAF	AGK	BRAF	t(7;7)(q34;q34)	Intra	[184, 189]
pilocytic astrocytoma	Glial	I	CLCN6-BRAF	CLCN6	BRAF	t(5;7)(q35;q34)	Inter	[97, 192]
oligodendroglioma	Glial	II	FAM131B-BRAF	FAM131B	BRAF	del(7)(q34q34)	Intra	[245]
pilocytic astrocytoma	Glial	I	FAM131B-BRAF	FAM131B	BRAF	del(7)(q34q34)	Intra	[39, 96]
ganglioglioma	Glial	I	FXR1-BRAF	FXR1	BRAF	t(3;7)(q26;q34)	Inter	[245]
pilocytic astrocytoma	Glial	I	GIT2-BRAF	GIT2	BRAF	t(12;7)(q24;q34)	Inter	[76]
ganglioglioma	Glial	I	GNAI1-BRAF	GNAI1	BRAF	t(7;7)(q21;q34)	Intra	[184]
pilocytic astrocytoma	Glial	I	GNAI1-BRAF	GNAI1	BRAF	t(7;7)(q21;q34)	Intra	[97]
pilocytic astrocytoma	Glial	I	GTF2I-BRAF	GTF2I	BRAF	t(7;7)(q11;q34)	Intra	[225]
diffuse leptomengineal glioneural tumor	Glial	I-II	KIAA1549-BRAF	KIAA1549	BRAF	dup(7)(q34q34)	Intra	[34]
diffuse astrocytoma	Glial	II	KIAA1549-BRAF	KIAA1549	BRAF	dup(7)(q34q34)	Intra	[40, 83]
glial neuronal	Glial	I	KIAA1549-BRAF	KIAA1549	BRAF	dup(7)(q34q34)	Intra	[40, 128]
oligodendroglioma	Glial	II	KIAA1549-BRAF	KIAA1549	BRAF	dup(7)(q34q34)	Intra	[114]
pilocytic astrocytoma	Glial	I	KIAA1549-BRAF	KIAA1549	BRAF	dup(7)(q34q34)	Intra	[11, 40, 58, 201, 222, 245]
ganglioglioma	Glial	I	MACF1-BRAF	MACF1	BRAF	t(1;7)(p34;q34)	Inter	[184, 245]
pilocytic astrocytoma	Glial	I	MKRN1-BRAF	MKRN1	BRAF	t(7;7)(q34;q34)	Intra	[97]
pleomorphic xanthoastrocytoma	Glial	II	NRF1-BRAF	NRF1	BRAF	t(7;7)(q32;q34)	Intra	[180]
pilocytic astrocytoma	Glial	I	RNF130-BRAF	RNF130	BRAF	t(5;7)(q35;q34)	Inter	[97, 192]
ganglioglioma	Glial	I	TMEM106B-braf	TMEM106B	BRAF	t(7;7)(p13;q34)	Intra	[36, 93]
pleomorphic xanthoastrocytoma	Glial	II	TMEM106B-braf	TMEM106B	BRAF	t(7;7)(p13;q34)	Intra	[79]
HGG	Glial	III-IV	TRIM24-BRAF	TRIM24	BRAF	t(7;7)(q33;q34)	Intra	[246]
LGG	Glial	I-II	TRIM24-BRAF	TRIM24	BRAF	t(7;7)(q33;q34)	Intra	[246]
HGG	Glial	III-IV	ATG7-RAF1	ATG7	RAF1	t(3;3)(p25;p25)	Intra	[93]
pleomorphic xanthoastrocytoma	Glial	II	ATG7-RAF1	ATG7	RAF1	t(3;3)(p25;p25)	Intra	[180]
pilocytic astrocytoma	Glial	I	FYCO1-RAF1	FYCO1	RAF1	t(3;3)(p25;p25)	Intra	[192, 245]
pilocytic astrocytoma	Glial	I	NFIA-RAF1	NFIA	RAF1	t(1;3)(p31;p25)	Inter	[242]
oligodendroglioma	Glial	II	QKI-RAF1	QKI	RAF1	t(6;3)(q26;p25)	Inter	[93]
pilocytic astrocytoma	Glial	I	QKI-RAF1	QKI	RAF1	t(6;3)(q26;p25)	Inter	[86, 93, 192, 245]
pilocytic astrocytoma	Glial	I	SRGAP3-RAF1	SRGAP3	RAF1	dup(3)(p25p25)	Intra	[63, 86, 99]
diffuse leptomengineal glioneural tumor	Glial	II-III	TRIM33-RAF1	TRIM33	RAF1	t(1;3)(p13;p25)	Inter	[46]
ependymoma	Glial	II-III	CCDC88A-ALK	CCDC88A	ALK	﻿del(2)(p16p23)	Intra	[164]
IHG	Glial	III-IV	CCDC88A-ALK	CCDC88A	ALK	﻿del(2)(p16p23)	Intra	[40, 74, 192]
HGG	Glial	III-IV	EML4-ALK	EML4	ALK	t(2;2)(p21;p23)	Intra	[40, 59, 93, 202]
IHG	Glial	III-IV	EML4-ALK	EML4	ALK	t(2;2)(p21;p23)	Intra	[40]
IHG	Glial	III-IV	HIP1-ALK	HIP1	ALK	t(7;2)(q11;p23)	Inter	[40]
inflammatory myofibroblastic tumor	Other	I	KIF5B-ALK	KIF5B	ALK	t(10;2)(p11;p23)	Inter	[145]
HGG	Glial	III	KTN1-ALK	KTN1	ALK	﻿t(14;2)(q22;p23)	Inter	[40, 164]
IHG	Glial	III-IV	MAD1L1-ALK	MAD1L1	ALK	t(7;2)(p22;p23)	Inter	[40]
IHG	Glial	III-IV	MAP2-ALK	MAP2	ALK	t(2;2)(q34;p23)	Intra	[40]
IHG	Glial	III-IV	MSI2-ALK	MSI2	ALK	t(17;2)(q22;p23)	Inter	[40]
HGG	Glial	III-IV	PPP1CB-ALK	PPP1CB	ALK	t(2;2)(p23;p23)	Intra	[3, 159]
IHG	Glial	III-IV	PPP1CB-ALK	PPP1CB	ALK	t(2;2(p23;p23)	Intra	[40][192]
LGG	Glial	I-II	PPP1CB-ALK	PPP1CB	ALK	t(2;2(p23;p23)	Intra	[40]
IHG	Glial	III-IV	PRKAR2A-ALK	PRKAR2A	ALK	t(3;2)(p21;p23)	Inter	[40, 74]
IHG	Glial	III-IV	SPECC1L-ALK	SPECC1L	ALK	t(22;2)(q11;p23)	Inter	[40]
LGG	Glial	I-II	SPTBN1-ALK	SPTBN1	ALK	t(2;2)(p16;p23)	Intra	[40]
IHG	Glial	III-IV	﻿ZC3H7A-ALK	﻿ZC3H7A	ALK	t(16;2)(p13;p23)	Inter	[40]
diffuse astrocytoma	Glial	II	CEP85L-ROS1	CEP85L	ROS1	t(6;6)(q22;q22)	Intra	[93]
IHG	Glial	III-IV	CHCHD3-ROS1	CHCHD3	ROS1	t(7;6)(q32;q22)	Inter	[40]
LGG	Glial	I-II	GOPC-ROS1	GOPC	ROS1	del(6)(q22q22)	Intra	[93, 192]
Ependymoma	Glial	II-III	GOPC-ROS1	GOPC	ROS1	del(6)(q22q22)	Intra	[44]
glioblastoma	Glial	IV	GOPC-ROS1	GOPC	ROS1	del(6)(q22q22)	Intra	[30]
HGG	Glial	III-IV	GOPC-ROS1	GOPC	ROS1	del(6)(q22q22)	Intra	[107]
IHG	Glial	III-IV	GOPC-ROS1	GOPC	ROS1	del(6)(q22q22)	Intra	[40]
LGG	Glial	I-II	KLC1-ROS1	KLC1	ROS1	t(14;6)(q32;q22)	Inter	[157]
meningioma	Other	I	TFG-ROS1	TFG	ROS1	t(3;6)(q12;q22)	Inter	[133, 190]
glioblastoma	Glial	IV	ZCCHC8-ROS1	ZCCHC8	ROS1	t(12;6)(q24;q22)	Inter	[42]
glial neuronal	Glial	I	ARHGEF2-NTRK1	ARHGEF2	NTRK1	t(1;1)(q22;q23)	Intra	[116, 250]
glioblastoma	Glial	IV	ARHGEF2-NTRK1	ARHGEF2	NTRK1	t(1;1)(q22;q23)	Intra	[116, 250]
glioblastoma	Glial	IV	CHTOP-NTRK1	CHTOP	NTRK1	t(1;1)(q21;q23)	Intra	[250]
glioblastoma	Glial	IV	NOS1AP-NTRK1	NOS1AP	NTRK1	t(1;1)(q23;q23)	Inter	[227]
IHG	Glial	III-IV	NOS1AP-NTRK1	NOS1AP	NTRK1	t(1;1)(q23;q23)	Inter	[74]
pleomorphic xanthoastrocytoma	Glial	II	TPM3-NTRK1	TPM3	NTRK1	t(1;1)(q21;q23)	Intra	[177]
IHG	Glial	III-IV	TPM3-NTRK1	TPM3	NTRK1	t(1;1)(q21;q23)	Intra	[40]
LGG	Glial	I-II	TPM3-NTRK1	TPM3	NTRK1	t(1;1)(q21;q23)	Intra	[93, 240]
NBS-HGG	Glial	III-IV	TPM3-NTRK1	TPM3	NTRK1	t(1;1)(q21;q23)	Intra	[93, 240]
HGG	Glial	III-IV	AGBL4-NTRK2	AGBL4	NTRK2	t(1;9)(p31;q21)	Inter	[69, 240]
IHG	Glial	III-IV	AGBL4-NTRK2	AGBL4	NTRK2	t(1;9)(p31;q21)	Inter	[40]
Pleomorphic xanthoastrocytoma	Glial	I-II	ETV6-NTRK2	ETV6	NTRK2	t(12;9)(p13;q21)	Inter	[19]
pilocytic astrocytoma	Glial	I	KANK1-NTRK2	KANK1	NTRK2	t(9;9)(p24;q21)	Intra	[135]
IHG	Glial	III-IV	KCTD16-NTRK2	KCTD16	NTRK2	t(5;9)(q31;q21)	Inter	[40]
ganglioglioma	Glial	I	KCTD16-NTRK2	KCTD16	NTRK2	t(5;9)(q31;q21)	Inter	[227]
IHG	Glial	III-IV	KIF5B-NTRK2	KIF5B	NTRK2	t(10;9)(p11;q21)	Inter	[40]
pilocytic astrocytoma	Glial	I	NACC2-NTRK2	NACC2	NTRK2	t(9;9)(q34;21)	Intra	[69, 97]
oligoastrocytoma	Glial	II	NAV1-NTRK2	NAV1	NTRK2	t(1;9)(q32;q21)	Inter	[184, 245]
pilocytic astrocytoma	Glial	I	QKI-NTRK2	QKI	NTRK2	t(6;9)(q26;q21)	Inter	[69, 97]
ganglioglioma	Glial	I	SLMAP-NTRK2	SLMAP	NTRK2	t(3;9)(p14;q21)	Inter	[184]
neuro epithelial tumor	Glial	I-II	SPECC1L-NTRK2	SPECC1L	NTRK2	t(22;9)(q11;q21)	Inter	[106][248]
anaplastic astrocytoma	Glial	III	SPECC1L-NTRK2	SPECC1L	NTRK2	t(22;9)(q11;q21)	Inter	[106][248]
ganglioglioma	Glial	I	TLE4-NTRK2	TLE4	NTRK2	t(9;9)(q21;q21)	Intra	[182]
pilocytic astrocytoma	Glial	I	TRIM24-NTRK2	TRIM24	NTRK2	t(7;9)(q33;q21)	Inter	[229]
Ganglioglioma	Glial	I	TRIM24-NTRK2	TRIM24	NTRK2	t(7;9)(q33;q21)	Inter	[229]
DIPG	Glial	IV	VCL-NTRK2	VCL	NTRK2	t(10;9)(q22;q21)	Inter	[240]
DIPG	Glial	IV	BTBD1-NRTK3	BTBD1	NTRK3	t(15;15)(q25;q25)	Intra	[69, 240]
HGG	Glial	III-IV	EML4-NTRK3	EML4	NTRK3	t(2;15)(p21;q25)	Inter	[40]
DIPG	Glial	IV	ETV6-NTRK3	ETV6	NTRK3	t(12;15)(p13;q25)	Inter	[69, 240]
glioblastoma	Glial	III-IV	ETV6-NTRK3	ETV6	NTRK3	t(12;15)(p13;q25)	Inter	[40]
HGG	Glial	III-IV	ETV6-NTRK3	ETV6	NTRK3	t(12;15)(p13;q25)	Inter	[252]
IHG	Glial	III-IV	ETV6-NTRK3	ETV6	NTRK3	t(12;15)(p13;q25)	Inter	[40]
LGG	Glial	I-II	ETV6-NTRK3	ETV6	NTRK3	t(12;15)(p13;q25)	Inter	[40]
pleomorphic xanthoastrocytoma	Glial	I-II	ETV6-NTRK3	ETV6	NTRK3	t(12;15)(p13;q25)	Inter	[40, 69, 245]
CNS ganglioneuroblastoma	embryonal	IV	MYO5A-NTRK3	MYO5A	NTRK3	t(15;15)(q21;q25)	Intra	[85]
highly infiltrative fibroblastic spindle cell neoplasm	Other	I-II	RBPMS-NRTK3	RBPMS	NTRK3	t(8;15)(p12;q25)	Inter	[133, 227]
glioblastoma	Glial	IV	FGFR1-TACC1	FGFR1	TACC1	t(8;8)(p11;p11)	Intra	[175, 210][64]
diffuse astrocytoma	Glial	II	FGFR1-TACC1	FGFR1	TACC1	t(8;8)(p11;p11)	Intra	[62, 184, 210]
diffuse oligodendroglioma	Glial	II	FGFR1-TACC1	FGFR1	TACC1	t(8;8)(p11;p11)	Intra	[184]
DNET	Glial	I	FGFR1-TACC1	FGFR1	TACC1	t(8;8)(p11;p11)	Intra	[184]
pilocytic astrocytoma	Glial	I	FGFR1-TACC1	FGFR1	TACC1	t(8;8)(p11;p11)	Intra	[192]
pleomorphic xanthoastrocytoma	Glial	I-II	FGFR2-CLIP2	FGFR2	CLIP2	t(10;7)(q26q11)	Inter	[19]
glial neuronal	Glial	I	FGFR2-CTNNA3	FGFR2	CTNNA3	t(10;10)(q26:q21)	Intra	[82, 192]
oligodendroglioma	Glial	I-II	FGFR2-CTNNA3	FGFR2	CTNNA3	t(10;10)(q26:q21)	Intra	[82, 192]
PLNTY	Glial	I-II	FGFR2-CTNNA3	FGFR2	CTNNA3	t(10;10)(q26:q21)	Intra	[82, 192]
DNET	Glial	I	FGFR2-INA	FGFR2	INA	t(10;10)(q26:q24)	Intra	[192]
oligodendroglioma	Glial	II	FGFR2-INA	FGFR2	INA	t(10;10)(q26:q24)	Intra	[87, 93]
PLNTY	Glial	I-II	FGFR2-SHTN1	FGFR2	SHTN1	t(10;10)(q26:q21)	Intra	[82, 192]
ganglioglioma	Glial	I	FGFR2-SHTN1	FGFR2	SHTN1	t(10;10)(q26:q21)	Intra	[246]
oligodendroglioma	Glial	II	FGFR3-PHGDH	FGFR3	PHGDH	t(4;1)(p16;p12)	Intra	[129]
diffuse astrocytoma	Glial	II	FGFR3-TACC3	FGFR3	TACC3	t(4;4)(p16;p16)	Intra	[93, 245]
glioma	Glial	I-II	FGFR3-TACC3	FGFR3	TACC3	t(4;4)(p16;p16)	Intra	[59, 121, 214]f
LGG	Glial	I-II	FGFR3-TACC3	FGFR3	TACC3	t(4;4)(p16;p16)	Intra	[59, 70, 93]
oligodendroglioma	Glial	II	FGFR3-TACC3	FGFR3	TACC3	t(4;4)(p16;p16)	Intra	[93]
PLNTY	Glial	III-IV	FGFR3-TACC3	FGFR3	TACC3	t(4;4)(p16;p16)	Intra	[13, 82, 192]
glioblastoma	Glial	IV	CLIP2-MET	CLIP2	MET	t(7;7)(q11;q31)	Intra	[19, 74]
IHG	Glial	III-IV	CLIP2-MET	CLIP2	MET	t(7;7)(q11;q31)	Intra	[19, 74]
glioblastoma	Glial	IV	PTPRZ1-MET	PTPRZ1	MET	t(7;7)(q31;q31)	Intra	[17, 19, 59]
pilocytic astrocytoma	Glial	I	PTPRZ1-MET	PTPRZ1	MET	t(7;7)(q31;q31)	Intra	[70, 146]
glioblastoma	Glial	IV	TFG-MET	TFG	MET	t(3;7)(q12;q31)	Inter	[19]
HPC	Other	II-III	NAB2-STAT6	NAB2	STAT6	t(12;12)(q13;q13)	Intra	[66, 84, 154, 155, 221, 244]
glioblastoma	Glial	IV	NAB2-STAT6	NAB2	STAT6	t(12;12)(q13;q13)	Intra	[47]
meningioma	Other	I	NAB2-STAT6	NAB2	STAT6	t(12;12)(q13;q13)	Intra	[70]
SFT	other	II-III	NAB2-STAT6	NAB2	STAT6	t(12;12)(q13;q13)	Intra	[221, 235]
glioblastoma	Glial	IV	DGKB-ETV1	DGKB	ETV1	t(7;7)(p21;p21)	Intra	[93]
pilocytic astrocytoma	Glial	I	PTPRZ1-ETV1	PTPRZ1	ETV1	t(7;7)(q31;p21)	Intra	﻿[146]
anaplastic oligodendroglioma	Glial	III	PTPRZ1-ETV1	PTPRZ1	ETV1	t(7;7)(q31;p21)	Intra	﻿[146]
glioblastoma	Glial	IV	PTPRZ1-ETV1	PTPRZ1	ETV1	t(7;7)(q31;p21)	Intra	﻿[146]
papillary glioneuronal tumor	Glial	I	SLC44A1-PRKCA	SLC44A1	PRKCA	t(9;17)(q31;q24)	Inter	[21, 167]
intracranial myxoid mesenchymal tumor	Other	I-II	EWSR1-CREB	EWSR1	CREB	t(22;2)(q12;q33)	Inter	[14, 101][127, 133]
intracranial angiomatoid Fibrous Histiocytoma	Other	I-II	EWSR1-CREB	EWSR1	CREB	t(22;2)(q12;q33)	Inter	[111]
intracranial myxoid mesenchymal tumor	other	unknown	EWSR1-CREM	EWSR1	CREM	t(22;10)(q12;p11)	Inter	[101, 239]
astroblastoma	Glial	unknown	EWSR1-PATZ1	EWSR1	PATZ1	t(22;22)(q12;q12)	Intra	[27]
ganglioglioma	Glial	I	EWSR1-PATZ1	EWSR1	PATZ1	t(22;22)(q12;q12)	Intra	[93, 184, 205]
glial neuronal	Glial	I	EWSR1-PATZ1	EWSR1	PATZ1	t(22;22)(q12;q12)	Intra	[93, 184, 205]
Ependymoma	Glial	III	EWSR1-PLAGL1	EWSR1	PLAGL1	t(22;6)(q12;q24)	Inter	[207, 255]
glial neuronal	Glial	unknown	EWSR1-PLAGL1	EWSR1	PLAGL1	t(22;6)(q12;q24)	Inter	[132]
ewing sarcoma/primitive neuroectodermal tumor	sarcoma	III	EWSR1-SMARCA5	EWSR1	SMARCA5	t(22;4)(q12;q31)	Inter	[217]
DSRCT	Sarcoma	III-IV	EWSR1-WT1	EWSR1	WT1	t(22;11)(q12;p13)	Inter	[132]
Ependymoma	Glial	II-III	ZFTA-MAML2	ZFTA	MAML2	t(11;11)(q13;q21)	Intra	[105, 176, 249]
Ependymoma	Glial	III	ZFTA-MAML3	ZFTA	MAML3	t(11;4)(q13;q13)	inter	[249]
ependymoma like tumors with mesenchymal differentiation (ELTMD)	Glial	III-IV	ZFTA-NCOA1	ZFTA	NCOA1	t(11;2)(q13;p23)	Inter	[226]
Ependymoma	Glial	II-III	ZFTA-NCOA1	ZFTA	NCOA1	t(11;2)(q13;p23)	Inter	[249, 255]
ependymoma like tumors with mesenchymal differentiation (ELTMD)	Glial	III-IV	ZFTA-NCOA2	ZFTA	NCOA2	t(11;8)(q13;q13)	Inter	[105, 226],
Ependymoma	Glial	III	ZFTA-NCOA2	ZFTA	NCOA2	t(11;8)(q13;q13)	Inter	[249]
Ependymoma	Glial	II-III	ZFTA-RELA	ZFTA	RELA	t(11;11)(q13;q13)	Intra	[176]
ependymoma like tumors with mesenchymal differentiation (ELTMD)	Glial	III-IV	ZFTA-RELA	ZFTA	RELA	t(11;11)(q13;q13)	Intra	[226]
Ependymoma	Glial	II-III	ZFTA-YAP1	ZFTA	YAP1	t(11;11)(q13;q22)	Intra	[115, 176]
Ependymoma	Glial	II-III	YAP1-FAM118B	YAP1	FAM118B	t(11;11)(q22;q24)	Intra	[8, 142]
meningioma	Other	II	YAP1-FAM118B	YAP1	FAM118B	t(11;11)(q22;q24)	Intra	[198]
meningioma	Other	I-II	YAP1-MAML2	YAP1	MAML2	t(11:11)(q22;q21)	Intra	[206]
Ependymoma	Glial	II-III	YAP1-MAMLD1	YAP1	MAMLD1	t(11;X)(q22;q28)	Inter	[8, 142, 169, 175]
﻿primary epidural spinal sarcoma	Sarcoma	III-IV	CIC-DUX4	CIC	DUX4	t(19;10)(q13;q26)	Inter	[50]
anaplastic pleomorphic astrocytoma	Glial	III	CIC-LEUTX	CIC	LEUTX	t(19;15)(q13;q14)	Inter	[119]
CNS embryonal tumor	embryonal	IV	CIC-LEUTX	CIC	LEUTX	t(19;15)(q13;q14)	Inter	[81]
CNS EFT-CIC	Sarcoma	III-IV	CIC-NUTM1	CIC	NUTM1	t(19;15)(q13;q14)	Inter	[216]
CNS HGNET-MN1	Glial	III-IV	MN1-BEND2	MN1	BEND2	t(22;X)(q12;p22)	Inter	[23, 40, 216]
CNS HGNET-MN1	Glial	III-IV	MN1-CXXC5	MN1	CXXC5	t(22;5)(q12;31)	Inter	[119, 216]
astroblastoma	Glial	unknown	MN1-GTSE1	MN1	GTSE1	t(22;22)(q12;q13)	Intra	[27]
IHG	Glial	unknown	MN1-PATZ1	MN1	PATZ1	t(22:22)(q12;q12)	Intra	[22]
Ependymoma	Glial	III	PATZ1-MN1	PATZ1	MN1	t(22;22)(q12;q12)	Intra	[255]
glioblastoma	Glial	IV	BCOR-CREBBP	BCOR	CREBBP	t(X;16)(p11;p13)	Inter	[181]
glioma	Glial	III-IV	BCOR-EP300	EP300	BCOR	t(22;X)(q13;p11)	Inter	[70, 228]
angiocentric glioma	Glial	I	MYB-ESR1	MYB	ESR1	t(6;6)(q23;q25)	Intra	[15, 184]
oligodendroglioma	Glial	II	MYB-MAML2	MYB	MAML2	t(6;11)(q23;q21)	Inter	[245]
diffuse astrocytoma	Glial	II	MYB-MMP16	MYB	MMP16	t(6;8)(q23;q21)	Inter	[33]
diffuse astrocytoma	Glial	II	MYB-PCDHGA1	MYB	PCDHGA1	t(6;5)(q23;q31)	Inter	[162, 245]
angiocentric glioma	Glial	I	MYB-QKI	MYB	QKI	t(6;6)(q23;q26)	Intra	[15, 28, 184, 192]
CNS EFT-CIC	sarcoma	III-IV	ATXN1-NUTM1	ATXN1	NUTM1	t(6;15)(p22;q14)	Inter	[204]
intracranial Rhabdomyosarcoma	Sarcoma	unknown	PAX3-NCOA1	PAX3	NCOA1	t(2;2)(q36;p23)	Inter	[246]
Ependymoma	Glial	III	PLAGL1-FOXO1	PLAGL1	FOXO1	t(6:13)(q24;q14)	Inter	[207]
glioblastoma	Glial	IV	﻿RNF213-SLC26A11	RNF213	SLC26A11	t(17;17)(q25;q25)	Intra	[17]
ganglioglioma	Glial	I	SETD2-ROBO1	SETD2	ROBO1	t(3;3)(21;12)	Intra	[246]
neurofibroma	Glial	I	SETD2-ROBO1	SETD2	ROBO1	t(3;3)(21;12)	Intra	[246]
